# Supplementary material for: De novo reconstruction of cell interaction landscapes from single-cell spatial transcriptome data with DeepLinc
Source: Genome Biol. 2022 Jun 3;23:124. doi: 10.1186/s13059-022-02692-0 (PMC9164488; doi:10.1186/s13059-022-02692-0)
Supplement: Supplementary file 2 — Additional file 2: Table S1. Signature genes of the HDST breast cancer data. [file 13059_2022_2692_MOESM2_ESM.xlsx]

## Sheet: HDST breast cancer
HDST, breast cancer
BTN3A2
USF2
MYL9
RPS11
MT-TF
CFD
COPS9
DTWD2
KIFC2
ENSA
AZGP1
NPIPB4
POLD4
SOX4
CIB1
TMEM203
ARHGDIA
PIGQ
SYTL1
DIP2B
RXRA
CLTA
SSUH2
DGAT2
TBC1D9
MRPS7
AC005944.1
TNIP1
COL1A1
KIF22
UBE3D
SDC1
TMEM259
EMP2
SPOP
POLR2L
SHANK2
CTBP2
KHSRP
VPS13B
LUC7L
KPNA1
PSD4
GATAD2A
CAPS
MED16
PTPRG
MSL1
ZDHHC12
PRAG1
GPR37L1
AL033504.1
GALNT12
CHPF
MYO1F
CBFA2T2
AC138207.8
ZMIZ1
MT2A
MRPL57
ADAM23
AC005899.1
AC018616.1
ZNF385D
HIST1H2BB
RAI1
MICALL2
RIMS4
MFGE8
LINC01098
GARS
C21orf58
CDK12
POLR2K
VCL
UPP2
HERC1
ARPC5L
AGBL5
DHX15
RSPH10B
AC007389.1
KIAA0040
RGS7
NMRAL1
MAF1
ADAP1
SUPT16H
SNAP47
CAPZB
ETFB
CTTNBP2
ABR
DENND6B
STARD7
WAC
FAM193B
CCS
ZNF680
IRX2
PRMT2
COMMD1
DYSF
TRIM5
GARS-DT
TRPV2
OST4
HSPH1
MGST3
ELK3
FP671120.2
PSMD3
RPL36
HSPG2
PPP1CA
H2AFJ
AC073861.1
MT-RNR2
TECR
RPLP1
TMSB10
CALR
IGHG1
RNA5-8SN4
PRSS8
FLOT2
ATP6V0D1
IGHA2
AC009803.1
TMEM132A
PABPC1
TCOF1
KRT18
AATF
CPB1
RPL10
VPS25
ESR1
RPL37A
RPS14
RPLP2
MMP14
MTCO1P12
CCHCR1
BOLA3
AKT3
SMC6
ADAMTS13
KCNC4
GABBR1
RPF1
RABEP2
HMBOX1
TRMT112P6
RASGRP2
ACSS2
IGFBP6
SPATA2L
CARMIL1
GIPC2
QSER1
AC018521.1
TRUB2
AZGP1P1
SPART
UGT3A2
OSBP2
HECW1
HKR1
HGH1
RYR1
SLC22A9
SEC63
TMPO
AC026954.3
RPH3A
PAX5
LINC00607
RAD51-AS1
TXNDC17
CCDC175
SRR
MICU1
BORA
SMC5-AS1
TTF1
RELL1
AC140134.1
EIF5
CCL26
PRKX
DNASE1L2
CLUAP1
SCAT8
UGDH
SMURF2
AC006206.2
AC011468.2
PKHD1
SHMT2
ADAP2
S100PBP
AC009022.1
MMAB
GPATCH8
