# Supplementary material for: De novo reconstruction of cell interaction landscapes from single-cell spatial transcriptome data with DeepLinc
Source: Genome Biol. 2022 Jun 3;23:124. doi: 10.1186/s13059-022-02692-0 (PMC9164488; doi:10.1186/s13059-022-02692-0)
Supplement: Supplementary file 3 — Additional file 3: Table S2. Signature genes of the HDST mouse olfactory bulb data. [file 13059_2022_2692_MOESM3_ESM.xlsx]

## Sheet: HDST olfactory bulb
HDST, olfactory bulb
Apoe
Fau
Tial1
Calb2
Dnm3
Snca
Aldoc
Rab2a
Gm29216
Hnrnpa2b1
Ldhb
Tmem151a
mt-Rnr2
Mapk1
Bex2
Gm14630
Ubb
Ndrg4
Isca1
Ran
Atp5a1
Trim9
Pea15a
Extl2
Calm2
Zfp532
Rab3a
Gm10925
Ptgds
Actb
Pkm
Tom1l2
Csdc2
Parva
Cfl1
Sema6b
Arhgdia
Scd2
Abr
Ptpro
Cpe
Gm5805
Dohh
Calm3
Eno2
Gm13341
Gm28661
Puf60
Pnrc2
mt-Rnr1
Tusc3
Atp5o
Asph
Selenot
Slc25a3
Eif5a
Atp1b1
Gm14586
Kcnip2
Ap2a1
Ap1s1
Gmps
Paip2
Eif1
Fhl1
Slc22a17
Add2
Egr1
Cnp
Chd3
Dcaf5
Skp1a
Dpp10
Poll
Pacsin1
Sv2b
Calm1
Rc3h1
Dhx32
Ssh2
mt-Atp6
Cox8a
Lrp1b
Selenom
Slc25a4
4931406C07Rik
Phgdh
Nrxn2
Eef1a1
Rbfox1
Mt1
Rpl31
Klc1
Mrps18c
Thra
Psmb1
Adgrl1
Mief1
Hpgd
Tmem134
Incenp
Sema6c
Rnf41
Zfpm2
Coa7
Kctd18
Tns3
Zfp131
S100a6
Cpne3
Eaf2
Gm15432
Wdyhv1
Cwf19l2
Dnase2a
Plk3
Gm4767
Nphp3
Gm14508
Igsf5
Ube2l6
Gpsm1
Tuba1b
Cmss1
Tmem175
Foxk1
Rasgrf1
mt-Tv
Gm42418
Dynll2
Nfe2l1
Mrps34
Prkca
Cplx1
Prune2
Usmg5
Gm14539
Gabra1
Atp5k
Thsd7a
Pfdn6
Snap47
Bbip1
Vmp1
Gm10146
Trir
Atp6v0b
B4gat1
Rsrp1
Npc2
D8Ertd738e
Syt4
Ctbp1
Tmem59
Adipor1
Gtf2i
Cltc
Hspa8
Hnrnpu
Cfap77
Map1a
Ndnf
Tm2d1
Rps15
Abhd1
Ntm
Etnk1
Tpt1
Tpt1-ps6
Tpt1-ps3
Unc79
Mettl5
Dgki
Ube2h
Atp5j
App
Sms
Rsrc2
Acaa1a
Phyhipl
Zfp106
Rps9
Hsp90b1
Ptrhd1
Nr4a1
Ndufb10
Elovl6
Rabac1
Kcnc2
Cacnb4
Gsto1
Tenm2
Pisd
Uba1
Arf5
Rtn1
Fam20c
Retreg2
Limd2
Mir124-2hg
Atp11c
Arpp21
Gabrg2
Ptprs
Ccdc6
Tmem88b
Nedd4
Kcnf1
Rps5
Ccdc12
Ptma
Pcgf6
Jade1
Phb2
Pafah1b2
Cdk8
N4bp1
Ski
Pbx3
Hsd11b1
Dmwd
Cbx5
Rasd2
Ubn2
Uqcr11
Aars2
Bex4
Pabpc1
Tbrg1
Rpl36a
Syt13
Ndufv1
Irf2bp1
H2afj
Zbtb2
Phf14
Gm15501
Rars
Fh1
Dpysl5
Smpd1
Zfp281
Etv1
Tmem254c
Mlf2
Ppip5k1
4930503L19Rik
Kif1b
Rap1gap2
Ndufb4
Bag6
Nucks1
3110039I08Rik
Net1
Pla2g5
Actn2
Rnf13
Slc1a2
Arel1
Rab14
Hba-a2
Map3k10
Ttc4
Ubl3
Gnai1
Pcdh7
Plch2
Tex2
Arhgap1
Polr2g
Ankrd29
Scap
Mien1
Prkcsh
Nelfcd
Npat
Rab11a
Xpo7
Ppa2
Cacna1e
Pogz
Ctnnb1
Mthfr
Cux2
Adarb1
Me3
Bin1
Tm9sf2
Amotl2
Cdk17
Rragd
Tfg
Rmdn3
1110065P20Rik
Slc32a1
Cluh
Snw1
Tra2b
Ndufs6
Spryd7
Dlx6os1
Srrm3
Dock3
Farsa
Vasp
Gm15946
Cacna1g
Plxna4
Marcks
Skiv2l2
Agt
Zbtb4
Pdap1
Lrrc58
Lpcat4
Sucla2
Tfip11
Dgat2
Abhd16a
1110032A03Rik
Tmem178b
Ezh1
Ercc8
Rex1bd
Gm5905
Zfp316
Rasa1
Cnn3
Trim24
Ino80
Mrps28
Mocs1
Dpf2
Plxnb2
Timm22
Zfyve21
Sacm1l
Ube2q2
Mbtps1
Rab5a
Zfp367
Ssbp3
1810037I17Rik
Myo9b
Mrpl14
Fam196b
Rhot1
Ica1l
Mepce
Tex14
Kcmf1
Jun
Gmcl1
Gm5420
Ahsa1
Tmem222
Aph1a
Tgfb1i1
Pias4
Por
Nbdy
Zik1
Cbln1
Ost4
Tut7
Selplg
Mmachc
Wwp2
Tmed9
Tmem259
Bmi1
Tyro3
Srrd
Utp18
Mag
Zcchc8
Sirt6
Mark4
Dicer1
Zfp275
2310011J03Rik
Hmg20b
